# Supplementary material for: Computed Tomography Angiography-Guided Study of the Superficial Femoral Artery Course in the Thigh and the Identification of Dangerous Zones for Lateral Femoral Surgical Approaches
Source: Medicina (Kaunas). 2025 Feb 28;61(3):441. doi: 10.3390/medicina61030441 (PMC11944110; doi:10.3390/medicina61030441)
Supplement: Supplementary file 1 [file medicina-61-00441-s001.zip]

Archive with 1 entries (1 files):
- medicina-3484005-supplementary.pdf
